# Supplementary material for: Identification by mass spectrometry and immunoblotting of xenogeneic antigens in the N- and O-glycomes of porcine, bovine and equine heart tissues
Source: Glycoconj J. 2020 Jun 15;37(4):485–98. doi: 10.1007/s10719-020-09931-1 (PMC7329767; doi:10.1007/s10719-020-09931-1)
Supplement: Supplementary file 2 — (XLSX 28 kb) [file 10719_2020_9931_MOESM2_ESM.xlsx]

## Sheet: Table S2
1. General features
	1. General features — (a) Global descriptors
	Date stamp	Date were collected from 2015-06-19 to 2016-02-26
	Responsible person-provide name, affiliation and stable contact information	Chunsheng Jin, Institute of Biomedicine, Department of Medical Biochemistry, Gothenburg University, Box 440/medicinaregatan 9A/ 405 30 Gotheburg, Sweden
	Instrument manufacturer	Thermo Finnegan
	Instrument model	LTQ Linear Ion Trap
	Customizations	no
	1. General features — (b) Control and analysis software
	Software name and version	Xcalibur 2.0 SR2
	Switching criteria (tandem only)
	Isolation width (global, or by MS level)	2
	Location of ‘parameters’ file
2. Ion sources
	2. Ion sources — (a) Electrospray Ionisation (ESI)
	Supply type (static, or fed)	liquid chromatography
	Interface manufacturer, model and catalog number (where available)
	Sprayer type, coating, manufacturer, model and catalog number (where available)
	Relevant voltages where appropriate (tip, cone, acceleration)
	Degree of prompt fragmentation evaluated	No
	Whether in-source dissociation performed
	Other parameters if discriminant for the experiment (such as nebulizing gas and pressure )
	2. Ion sources — (b) MALDI
	Plate composition (or type)
	Matrix composition (if applicable)
	Deposition technique
	Relevant voltages where appropriate
	Degree of prompt fragmentation evaluated
	PSD (or LID/ISD) summary, if performed
	Operation with or without delayed extraction
	Laser type (e.g., nitrogen) and wavelength (nm)
	Other laser related parameters, if discriminating for the experiment (such as pulse energy (J), attenuation, focus diameter (m), pulse duration (ns at FWHM), frequency (Hz) and average shots fired per spectrum
3. Ion transfer optics
	Hardware options
	3. Post-source componentry — (a) Collision cell
	Gas type and pressure (bar) CID
	Collision energy CID	35 V
	Electron transfer dissociation ETD
	Electron capture dissociation ECD
	3. Post-source componentry — (b) TOF drift tube
	Reflectron status (on, off, none)
	3. Post-source componentry — (c) Ion trap
	Final MS stage achieved
	3. Post-source componentry – (d) Ion mobility
	Specific Ion mobility parameters
	3. Post-source componentry — (e) FT-ICR
	Excitation and detection parameters
	3. Post-source componentry — (f) Detectors
	Detector type
4. Spectrum and peak list generation and annotation
	For this section, if software other than that listed in 1b (Control and analysis software) is used to perform a task, the producer, name and version of that software must be supplied in each case.
	4. Spectrum and peak list generation and annotation — (a) Spectrum description
	Location of source (‘raw’) file including file name and type	Both raw data and mzML
	Identifying information for the target area
	4. Peak list generation and annotation — (b) Peak list generation
	Since several different applications may be used for the data acquisition, data post processing and spectrum annotation each used software should be recorded separately together with the information what modification has been done to the data.
	Software	Xcalibur 2.0 SR2
	Software type	Browser
	Customizations made to the software	no
	Software settings	no
	Data file
	Acquisition number (from the ‘raw’ file) for all acquisitions combined in the peak list, total number and whether summed or averaged.
	Parameters triggering the generation of peak lists from raw data, where appropriate
	Raw data scoring
	Smoothing; whether applied, parameters
	Background threshold, or algorithm used
	Signal-to-noise estimation and method
	Percentage peak height for centroiding; or algorithm used, if appropriate
	Retention times for all acquisitions combined in the peak list
	m/z and intensity values
	4. Peak list generation and annotation — (c) Annotation
	Since several different applications may be used for the data acquisition, data post processing and spectrum annotation each used software should be recorded separately together with the information what modification has been done to the data.
	Software	Xcalibur 2.0 SR2
	Software type	Browser
	Customizations made to the software	no
	Software settings	no
	Data file
	Database queried	Unicarb-DB only for verification of mannual annotation
	Taxonomical restrictions	no
	Other restrictions	no
	Allowed cleavages	no
	Mass accuracy	no
	Scoring algorithm	no

## Sheet: Table S3
	Name	Description	Raw data name	Date	URL
	P percd	Total protein lysate porcine pericardium N-glycan	JC_150619N1	2015.06.19	http://srm.swegrid.se/snic/bils/gu_medkem/ltq_glyco/raw/201506/JC_150619N1.raw
	P pulm valve	Total protein lystate porcine pulmonary N-glycan	JC_150619N2	2015.06.19	http://srm.swegrid.se/snic/bils/gu_medkem/ltq_glyco/raw/201506/JC_150619N2.raw
	P aortic valve	Total protein lysate porcine aorta N-glycan	JC_150619N3	2015.06.19	http://srm.swegrid.se/snic/bils/gu_medkem/ltq_glyco/raw/201506/JC_150619N3.raw
	B percd	Total protein lysate bovine pericardium N-glycan	JC_150619N4	2015.06.19	http://srm.swegrid.se/snic/bils/gu_medkem/ltq_glyco/raw/201506/JC_150619N4.raw
	E percd	Total protein lysate horse pericardium N-glycan	JC_160226N3	2016.02.26	http://srm.swegrid.se/snic/bils/gu_medkem/ltq_glyco/raw/201602/JC_160226N3.raw
	P percd	Total protein lysate porcine pericardium O-glycan	JC_150724G35	2015.07.24	http://srm.swegrid.se/snic/bils/gu_medkem/ltq_glyco/raw/201507/JC_150724G35.raw
	P pulm valve	Total protein lystate porcine pulmonary O-glycan	JC_150724G36	2015.07.24	http://srm.swegrid.se/snic/bils/gu_medkem/ltq_glyco/raw/201507/JC_150724G36.raw
	P aortic valve	Total protein lysate porcine aorta O-glycan	JC_150724G37	2015.07.24	http://srm.swegrid.se/snic/bils/gu_medkem/ltq_glyco/raw/201507/JC_150724G37.raw
	B percd	Total protein lysate bovine pericardium O-glycan	JC_150724G38	2015.07.24	http://srm.swegrid.se/snic/bils/gu_medkem/ltq_glyco/raw/201507/JC_150724G38.raw
	E percd	Total protein lysate horse pericardium O-glycan	JC_160226O3	2016.02.26	http://srm.swegrid.se/snic/bils/gu_medkem/ltq_glyco/raw/201603/JC_160226O3.raw
